# Supplementary material for: Cutaneous leishmaniasis in sub-Saharan Africa: a systematic review of Leishmania species, vectors and reservoirs
Source: Parasit Vectors. 2024 Jul 24;17:318. doi: 10.1186/s13071-024-06381-8 (PMC11267819; doi:10.1186/s13071-024-06381-8)
Supplement: Supplementary file 1 — Additional file 1. [file 13071_2024_6381_MOESM1_ESM.xlsx]

## Sheet: Sheet1
			Ethiopia factsheet
Leishmania species
L. aethiopica
L. major
L. tropica
L. donovani
Vector species	Proven anthropophilic beahviour	Isolation of same Leishmania species than in Man	Concordance between geographic distribution of vector and human cases	Feeds on reservoir host	Proof that the parasite develops in the vector	Experimental tranmission of the parasite by a vector bite
P. longipes			Yes	Yes
P. pedifer	Yes	Yes (L. aethiopica)	Yes	Yes	Yes	Yes
P. duboscqi	Yes	Yes (L. major)	Yes	Yes
P. serenti		Yes (L. tropica)
P. saevus		Yes (L. tropica)
Reservoir
Procavia habessinica		Proven for L. aethiopica, suspected for L. tropica
Heterohyrax brucei		Proven for L. aethiopica, suspected for L. tropica
Bats
Procavia spp
Xerus rutilus		Small samples with positive Leishmania sp PCR
Mus mahomet		Small samples with positive Leishmania sp PCR
Arvicanthis niloticus		L. major and L. tropica
Gerbillus nanus		L. tropica
Acomys spp		L. tropica
Baboons, monkeys		Infected with L. aethiopica but role unlikely for humans
Clinical presentations
Patches, plaques and nodules
Ulcers
Diffuse
Mucocutaneous
Most frequent treatments
Paromomycin
Cryotherapy
Heat therapy
Meglumine antimoniate
References	11-27, 119-121
