# Supplementary material for: Cutaneous leishmaniasis in sub-Saharan Africa: a systematic review of Leishmania species, vectors and reservoirs
Source: Parasit Vectors. 2024 Jul 24;17:318. doi: 10.1186/s13071-024-06381-8 (PMC11267819; doi:10.1186/s13071-024-06381-8)
Supplement: Supplementary file 2 — Additional file 2. [file 13071_2024_6381_MOESM2_ESM.xlsx]

## Sheet: Sheet1
			Kenya factsheet
Leishmania species
L. major
L.tropica
L. aethiopica
L.donovani
Vector species	Proven anthropophilic beahviour	Isolation of same Leishmania species than in Man	Concordance between geographic distribution of vector and human cases	Feeds on reservoir host	Proof that the parasite develops in the vector	Experimental tranmission of the parasite by a vector bite
P. guggisbergi	Yes	Yes (L. Tropica and L. major)	Yes	Yes (Presumed hosts for L. tropica (cat, sheep, goat); rodents for L. major	Yes	No
P. saevus	Yes	Yes (L. tropica)	Yes	No
P. martini	Yes	Yes (L.donovani)	Yes	Yes (mostly goats, rabbits and humans)	No	No
P. celiae		Yes (L. donovani)
P. vansomerenae		Yes (L. donovani)
P. pedifer	yes	Yes (L. aethiopica)	Yes
P. longipes		Yes ( L. aethiopica)
P. elgonensis	Yes	Yes (L. aethiopica)	Yes
P. aculeatus	Yes	Yes (L. aethiopica)	Yes
P. duboscqi	Yes	Yes (L. major)	Yes	Yes	Yes (other countries)
Sergentomyia squamipleuris	yes	Yes (L. major and L. donovani)	Captured in VL foci	Yes (hyraxes, rodents)
Reservoir
Tatera robusta		L. major
Arvicanthis niloticus		L. major
Taterillus emini		L. major
Mastomys natalensis		L. major
Aethomys kaiseri		L. major
Chlorocebus aethiops		L. major
Papio cynocephalus Anubis		L. major
Cercopithecus mitis		L. major
Procavia sp		L. aethiopica
Dendrohyrax arboreus		L. aethiopica
Cricetomys gambianus		L. aethiopica
Cat, goat, sheep, rodents		L. tropica
Goats, rabbits, humans		L. donovani
Clinical presentation
Ulcero-crusted
Multiple papules
Most frequent treatments
Sodium stibogluconate/meglumine antimoniate
Heat therapy
References	28-47, 122-123
