# Supplementary material for: Cutaneous leishmaniasis in sub-Saharan Africa: a systematic review of Leishmania species, vectors and reservoirs
Source: Parasit Vectors. 2024 Jul 24;17:318. doi: 10.1186/s13071-024-06381-8 (PMC11267819; doi:10.1186/s13071-024-06381-8)
Supplement: Supplementary file 3 — Additional file 3. [file 13071_2024_6381_MOESM3_ESM.xlsx]

## Sheet: Sheet1
			Sudan factsheet
Leishmania species
L. major
L. donovani
Vector species	Proven anthropophilic beahviour	Isolation of same Leishmania species than in Man	Concordance between geographic distribution of vector and human cases	Feeds on reservoir host	Proof that the parasite develops in the vector	Experimental tranmission of the parasite by a vector bite
Phlebotomus papatasi	Yes	Yes (L. major)	Yes	Yes
Phlebotomus orientalis		Yes (L. donovani)
Reservoir
Arvicanthis niloticus
Rattus rattus
Acomys sp
Genetta genetta
Clinical presentations
Ulcero-crusted
Nodular
Diffuse
Mucocutaneous
Large spectrum: sporotrichoid, cheilitis, mycetoma-like…
Most frequent treatments
Meglumine antimoniate
Ketoconazole
References	48-55
