# Supplementary material for: Cutaneous leishmaniasis in sub-Saharan Africa: a systematic review of Leishmania species, vectors and reservoirs
Source: Parasit Vectors. 2024 Jul 24;17:318. doi: 10.1186/s13071-024-06381-8 (PMC11267819; doi:10.1186/s13071-024-06381-8)
Supplement: Supplementary file 5 — Additional file 5. [file 13071_2024_6381_MOESM5_ESM.xlsx]

## Sheet: Sheet1
			Senegal factsheet
Leishmania species
L. major
Vector species	Proven anthropophilic beahviour	Isolation of same Leishmania species than in Man	Concordance between geographic distribution of vector and human cases	Feeds on reservoir host	Proof that the parasite develops in the vector	Experimental tranmission of the parasite by a vector bite
P. duboscqi	Yes	Yes (L. major)	Yes	Yes	Yes (other countries)	No
Reservoir
Mastomys erythroleucus
Tatera gambiana
Arvicanthis niloticus
Rattus rattus
Clinical presentations
Ulcero-crusted
Diffuse
Most frequent treatment
Meglumine antimoniate
References	56-64
