# Supplementary material for: Cutaneous leishmaniasis in sub-Saharan Africa: a systematic review of Leishmania species, vectors and reservoirs
Source: Parasit Vectors. 2024 Jul 24;17:318. doi: 10.1186/s13071-024-06381-8 (PMC11267819; doi:10.1186/s13071-024-06381-8)
Supplement: Supplementary file 6 — Additional file 6. [file 13071_2024_6381_MOESM6_ESM.xlsx]

## Sheet: Sheet1
			Burkina factsheet
Leishmania species
L. major
Vector species	Proven anthropophilic beahviour	Isolation of same Leishmania species than in Man	Concordance between geographic distribution of vector and human cases	Feeds on reservoir host	Proof that the parasite develops in the vector	Experimental tranmission of the parasite by a vector bite
P. duboscqi	Yes (in other countries)	L. major (in other countries)	Yes	In other countries	Yes (in other countries)
Sergentomyia schwetzi	Yes (in other countries)	No	Yes		No	No
Reservoir
Mastomys natalensis
Taterillus sp
Cricetomys gambianus
Clinical presentations
Mostly ulcero-crusted
A few cases of diffuse CL
Most frequent treatments
Meglumine antimoniate
References	67-74
