# Supplementary material for: Cutaneous leishmaniasis in sub-Saharan Africa: a systematic review of Leishmania species, vectors and reservoirs
Source: Parasit Vectors. 2024 Jul 24;17:318. doi: 10.1186/s13071-024-06381-8 (PMC11267819; doi:10.1186/s13071-024-06381-8)
Supplement: Supplementary file 8 — Additional file 8. [file 13071_2024_6381_MOESM8_ESM.xlsx]

## Sheet: Sheet1
			Ghana factsheet
Leishmania species
L. major
L. Ghana strain (Mundinia)
Vector species	Proven anthropophilic beahviour	Isolation of same Leishmania species than in Man	Concordance between geographic distribution of vector and human cases	Feeds on reservoir host	Proof that the parasite develops in the vector	Experimental tranmission of the parasite by a vector bite
Sergentomyia ingrami	Yes (human blood meals)	Yes (L. major)	Yes (captured near human cases)	Host unknown*	No	No
S. simillima	Yes (human blood meals)	Yes (L. major)/No (L. tropica not identified in Man in Ghana)	Yes (captured near human cases)	Host unknown*	No	No
S. africana	Yes (human blood meals)	Leishmania sp	Yes (captured near human cases)	Host unknown*	No	No
S. hamoni	No	No (L. tropica not identified in Man in Ghana)	Yes (captured near human cases)	Host unknown*	No	No
S. similima	No	Leishmania sp	Yes (captured near human cases)	Host unknown*	No	No
S. ghesquierei	No	Leishmania sp	Yes (captured near human cases)	Host unknown*	No	No
S. antennata	No	Leishmania sp	Yes (captured near human cases)	Host unknown*	No	No
S. dureni	No	Leishmania sp	Yes (captured near human cases)	Host unknown*	No	No
Phlebotomus rodhaini	Yes	Leishmania sp	Yes (captured near human cases)	Host unknown*	No (not for this Leishmania species)	Yes (not in Ghana)
Culicoides sonorensis	No	No	No	Host unknown*	Yes	To the mouse Yes
C. grahami	No	No	Yes (captured near human cases)	Host unknown*	No	No
Reservoir
None
Clinical presentation
Ulcero-crusted
Most frequent treatments
Automedication, traditional remedies
				* chickens were the most frequent mammals identified in blood meals
References	8, 86-95
