# Supplementary material for: Cutaneous leishmaniasis in sub-Saharan Africa: a systematic review of Leishmania species, vectors and reservoirs
Source: Parasit Vectors. 2024 Jul 24;17:318. doi: 10.1186/s13071-024-06381-8 (PMC11267819; doi:10.1186/s13071-024-06381-8)
Supplement: Supplementary file 9 — Additional file 9. [file 13071_2024_6381_MOESM9_ESM.xlsx]

## Sheet: Sheet1
			Gambia factsheet
Leishmania species
None
Vector species	Proven anthropophilic beahviour	Isolation of same Leishmania species than in Man	Concordance between geographic distribution of vector and human cases	Feeds on reservoir host	Proof that the parasite develops in the vector	Experimental tranmission of the parasite by a vector bite
P. duboscqi	Yes (in other countries	No	Yes (captured near human cases)	Yes (in other countries)	Yes	No
Reservoir
None
Clinical presentation
Ulcero-crusted
Most frequent treatments
Meglumine antimoniate
References	65-66
