# Supplementary material for: Cutaneous leishmaniasis in sub-Saharan Africa: a systematic review of Leishmania species, vectors and reservoirs
Source: Parasit Vectors. 2024 Jul 24;17:318. doi: 10.1186/s13071-024-06381-8 (PMC11267819; doi:10.1186/s13071-024-06381-8)
Supplement: Supplementary file 12 — Additional file 12. [file 13071_2024_6381_MOESM12_ESM.xlsx]

## Sheet: Sheet1
			Nigeria factsheet
Leishmania species
L. major
Vector species	Proven anthropophilic beahviour	Isolation of same Leishmania species than in Man	Concordance between geographic distribution of vector and human cases	Feeds on reservoir host	Proof that the parasite develops in the vector	Experimental tranmission of the parasite by a vector bite
P. duboscqi (based on other countries)
Reservoir
Mastomys natalensis
Tatera gambiana
Clinical presentation
Ulcero-crusted
Most frequent treatments
No data
References	83-85
