# Supplementary material for: Cutaneous leishmaniasis in sub-Saharan Africa: a systematic review of Leishmania species, vectors and reservoirs
Source: Parasit Vectors. 2024 Jul 24;17:318. doi: 10.1186/s13071-024-06381-8 (PMC11267819; doi:10.1186/s13071-024-06381-8)
Supplement: Supplementary file 13 — Additional file 13. [file 13071_2024_6381_MOESM13_ESM.xlsx]

## Sheet: Sheet1
			Cameroon factsheet
Leishmania species
L. major
Vector species	Proven anthropophilic beahviour	Isolation of same Leishmania species than in Man	Concordance between geographic distribution of vector and human cases	Feeds on reservoir host	Proof that the parasite develops in the vector	Experimental tranmission of the parasite by a vector bite
P. duboscqi	Yes (in other countries)	Not in Cameroon	Yes	Not in Cameroon	Yes (in other countries)
Reservoir
None
Clinical presentation
Ulcero-crusted
References	104-112
