# Supplementary material for: Cutaneous leishmaniasis in sub-Saharan Africa: a systematic review of Leishmania species, vectors and reservoirs
Source: Parasit Vectors. 2024 Jul 24;17:318. doi: 10.1186/s13071-024-06381-8 (PMC11267819; doi:10.1186/s13071-024-06381-8)
Supplement: Supplementary file 14 — Additional file 14. [file 13071_2024_6381_MOESM14_ESM.xlsx]

## Sheet: Sheet1
			Southern Africa (Botswana, Namibia, RSA, Zambia) factsheet
Leishmania species
L. major
L. tropica
Undetermined Mundinia species
Vector species	Proven anthropophilic beahviour	Isolation of same Leishmania species than in Man	Concordance between geographic distribution of vector and human cases	Feeds on reservoir host	Proof that the parasite develops in the vector	Experimental tranmission of the parasite by a vector bite
Phlebotomus rossi	No	Yes	Yes	Yes	No	No
Reservoir
Procavia capensis
Clinical presentation
Ulcero-crusted
Most frequent treatments
Paromomycin
Fluconazole
References	113-118
