# Supplementary material for: Cutaneous leishmaniasis in sub-Saharan Africa: a systematic review of Leishmania species, vectors and reservoirs
Source: Parasit Vectors. 2024 Jul 24;17:318. doi: 10.1186/s13071-024-06381-8 (PMC11267819; doi:10.1186/s13071-024-06381-8)
Supplement: Supplementary file 15 — Additional file 15. [file 13071_2024_6381_MOESM15_ESM.xlsx]

## Sheet: Feuil1
Reference	First author	Year	Country	Population	Diagnosis confirmation	Target gene*	Skin sampling**	Species identification*	Identified species
70	Harrat	1998	Burkina Faso	Human	Isoenzyme				L. major
71	Konate	2020	Burkina Faso	Human	PCR	kDNA	Skin biopsy	RFLP	L. major
73	Zida	2020	Burkina Faso	Rodents	PCR	cyt b		Sequencing	L. major
105	Dondji	1998	Cameroon	Human	Isoenzyme				L. major
126	Ngouateu	2012	Cameroon	Human	PCR	RNA Pol II	Skin biopsy	Sequencing	L. major
111	Hamad	2015	Cameroon	Gorillas	PCR	cyt b, ITS, rDNA		Sequencing	L. major
107	Tateng	2018	Cameroon	Sandflies	PCR	ITS		Sequencing	L. donovani
27	Zanger	2011	Eritrea	Human	PCR	ITS	Skin biopsy	Sequencing	L. aethiopica
19	Gebre-Michael	1993	Ethiopia	Sandflies	Isoenzyme				L. major
18	Gebre-Michael	2003	Ethiopia	Sandflies	Isoenzyme				L. aethiopica and L. tropica
125	Negera	2008	Ethiopia	Human	PCR	ITS	Scrapings or skin biopsy	RFLP	L. aethiopica
22	Lemma	2009	Ethiopia	Rodents	PCR	ITS		RFLP	L. aethiopica
15	Gelanew	2011	Ethiopia	Human	PCR	ITS	Skin smear/scrapings	RFLP	L. donovani
25	Kassahun	2015	Ethiopia	Bats	PCR	ITS		Sequencing	L. tropica and L. major
23	Kassahun	2015	Ethiopia	Rodents	PCR	ITS		Sequencing	L. tropica and L. donovani
17	Pareyn	2019	Ethiopia	Rodents and sandflies	PCR	ITS		Sequencing	L. aethiopica
87	Fryauff	2006	Ghana	Human	PCR	ITS	Skin biopsy (formalin-fixed)	Sequencing	L. major
89	Akuffo	2021	Ghana	Human	PCR	SSA rRNA	Tape disc/filter paper	No determination	Undetermined
93	De Souza	2023	Ghana	Sandflies	PCR	ITS		RFLP	L. major
122	Chulay	1983	Kenya	Human	Isoenzyme				L. aethiopica
41	Muigai	1987	Kenya	Human	Isoenzyme				L. major
30	Mebrahtu	1988	Kenya	Human	Isoenzyme				L. tropica
37	Lawyer	1991	Kenya	Sandflies	Isoenzyme				L. tropica
28	Mebrahtu	1991	Kenya	Human	Isoenzyme				L. major and L. donovani
30	Mebrahu	1992	Kenya	Human	Isoenzyme				L. tropica
29	Mebrahtu	1993	Kenya	Human	Southern Blot				L. donovani
45	Githure	1996	Kenya	Rodents	Isoenzyme				L. major
	Johnson	1999	Kenya	Sandflies	Southern Blot				L. tropica
46	Gicheru	2008	Kenya	Primates	ELISA and Western Blot				L. major
43	Owino	2019	Kenya	Sandflies	PCR	ITS and manual primers		RFLP (ITS) and sequencing (manual primers)	L. major and L. tropica
44	Owino	2021	Kenya	Sandflies	PCR	ITS		Sequencing	L. major and L. donovani
75	Paz	2013	Mali	Human	PCR	kDNA (Uni21/Lmj4 primers)	Skin smear/scrapings	RFLP	L. major
127	Traore	2016	Mali	Human	PCR	kDNA (Uni21/Lmj4 primers)	Skin smear/scrapings	RFLP	L. major
60	Dedet	1982	Senegal	Human, sandflies and rodents	Isoenzyme, size of amastigotes, kinetoplast ultrastructure, cesium chlorure, kDNA density, Adler test				L. major
62	Desjeux	1982	Senegal	Dogs	Isoenzyme				L. donovani
56	Develoux	1996	Senegal	Human	Isoenzyme				L. major
59	Diatta	2016	Senegal	Human	PCR	No data	No data	No data	L. donovani
64	Cassan	2018	Senegal	Rodents	PCR	kDNA		Sequencing	L. major
114	Grove	1989	Namibia/ South Africa	Human, sandflies and rodents	Isoenzyme				Unclassified
55	Adler	1966	Sudan	Human, sandflies and rodents	Growth on medium prepared with sera against specific species				Undetermined
	El-Safi	1991	Sudan	Human	Isoenzyme				L. major
52	El Hassan	1995	Sudan	Human	Isoenzyme, PCR	No data	Mucosal biopsy	Southern Blot	L. major and L. donovani
	Ibrahim	1997	Sudan	Human	Isoenzyme and PCR	kDNA	Mucosal biopsy	RFLP	L. donovani (PCR), unclassified (Isoenzyme)
48	El Hassan	2001	Sudan	Human (cutaneous) and rodents	Isoenzyme, PCR and ELISA	No data	Skin biopsy	No data	L. major
51	El Hassan	2001	Sudan	Human (mucosal)	Isoenzyme, PCR	No data	Mucosal biopsies	Southern Blot	L. major and L. donovani
128	Babiker	2011	Sudan	Human	PCR	kDNA and gp63	Ulcer aspirates	Sequencing	L. major and L. donovani
49	Babiker	2014	Sudan	Human	PCR	COII and ITS	Tape disc/filter paper	Sequencing	L. major and L. donovani
54	Collis	2019	Sudan	Human	PCR	ITS	Skin smear/scrapings	RFLP	L. major
		*data is indicated for PCR only
		** data is indicated only for PCR in humans
